# Supplementary material for: A Novel Microshear Geometry for Exploring the Influence of Void Swelling on the Mechanical Properties Induced by MeV Heavy Ion Irradiation
Source: Materials (Basel). 2022 Jun 15;15(12):4253. doi: 10.3390/ma15124253 (PMC9231319; doi:10.3390/ma15124253)
Supplement: Supplementary file 1 [file materials-15-04253-s001.zip]

Archive with 1 entries (1 files):
- materials-1728385-supplementary.pdf
